# Supplementary material for: The Effect of Maternal Folic Acid Supplementation on Neurodevelopmental Disorders in Offspring: An Umbrella Review of Systematic Reviews and Meta-Analyses
Source: Nutrients. 2025 Oct 31;17(21):3443. doi: 10.3390/nu17213443 (PMC12608568; doi:10.3390/nu17213443)
Supplement: Supplementary file 1 [file nutrients-17-03443-s001.zip]

Archive with 1 entries (1 files):
- nutrients-3910245-supplementary.pdf
